# Supplementary material for: Patient satisfaction with doctor-patient interaction and its association with modifiable cardiovascular risk factors among moderately-high risk patients in primary healthcare
Source: PeerJ. 2017 Feb 21;5:e2983. doi: 10.7717/peerj.2983 (PMC5322751; doi:10.7717/peerj.2983)
Supplement: Supplemental Information 1 [file peerj-05-2983-s001.zip]

Archive with 1 entries (1 files):
- Masseni trim.sav
